# Supplementary material for: A Magnetic Nanoparticle-Doped Photopolymer for Holographic Recording
Source: Polymers (Basel). 2022 Apr 30;14(9):1858. doi: 10.3390/polym14091858 (PMC9102196; doi:10.3390/polym14091858)
Supplement: Supplementary file 1 [file polymers-14-01858-s001.zip]

Archive with 1 entries (1 files):
- polymers-1712357-supplementary.pdf
